# Supplementary material for: Estimation of influenza‐attributable medically attended acute respiratory illness by influenza type/subtype and age, Germany, 2001/02–2014/15
Source: Influenza Other Respir Viruses. 2016 Nov 18;11(2):110–21. doi: 10.1111/irv.12434 (PMC5304576; doi:10.1111/irv.12434)
Supplement: Supplementary file 1 [file IRV-11-110-s001.zip]

Archive with 15 entries (15 files):
- S1_main.pdf
- S1_mainAG.pdf
- S2_flex_onlineAG_2013.pdf
- S2_flex_online_2013.pdf
- S2_main_onlineAG_2013.pdf
- S2_main_online_2013.pdf
- S3_Exc_Comp.pdf
- S4_comp_baseline_0102.pdf
- S4_comp_baseline_0304.pdf
- S4_comp_baseline_0506.pdf
- S4_comp_baseline_0607.pdf
- S4_comp_baseline_0708.pdf
- S4_comp_baseline_0910.pdf
- S4_comp_baseline_1112.pdf
- S4_comp_baseline_1314.jpg
